# Supplementary material for: Use of a RT-qPCR Method to Estimate Mycorrhization Intensity and Symbiosis Vitality in Grapevine Plants Inoculated with Rhizophagus irregularis
Source: Plants (Basel). 2022 Nov 25;11(23):3237. doi: 10.3390/plants11233237 (PMC9741363; doi:10.3390/plants11233237)
Supplement: Supplementary file 1 [file plants-11-03237-s001.zip]

Archive with 4 entries (4 files):
- Duret et al, 2022-Supplemental Table S1.pdf
- Duret et al., 2022-Supplemental TableS2.pdf
- Supplemental-figureS1.tif
- Supplemental-figureS2.tif
